# Supplementary material for: Alk1/Endoglin signaling restricts vein cell size increases in response to hemodynamic cues
Source: Angiogenesis. 2024 Dec 10;28(1):5. doi: 10.1007/s10456-024-09955-3 (PMC11632009; doi:10.1007/s10456-024-09955-3)
Supplement: Supplementary file 5 — Supplementary file5 (XLSX 13 KB) [file 10456_2024_9955_MOESM5_ESM.xlsx]

## Sheet: Sheet1
		Celltype1	Celltype2	JSD
WT at different time points	Trunk DA	1dpf Trunk DA	1.5dpf Trunk DA	0.812088
		1dpf Trunk DA	2dpf Trunk DA	0.855825
		1dpf Trunk DA	3dpf Trunk DA	0.870548
		1.5dpf Trunk DA	2dpf Trunk DA	0.389417
		1.5dpf Trunk DA	3dpf Trunk DA	0.721593
		2dpf Trunk DA	3dpf Trunk DA	0.639991
			Average	0.71491
	Tail DA	1dpf Tail DA	1.5dpf Tail DA	0.874866
		1dpf Tail DA	2dpf Tail DA	0.841048
		1dpf Tail DA	3dpf Tail DA	0.60852
		1.5dpf Tail DA	2dpf Tail DA	0.373687
		1.5dpf Tail DA	3dpf Tail DA	0.639771
		2dpf Tail DA	3dpf Tail DA	0.527875
			Average	0.644294
	Trunk PCV	1dpf Trunk PCV	1.5dpf Trunk PCV	0.465922
		1dpf Trunk PCV	2dpf Trunk PCV	0.436515
		1dpf Trunk PCV	3dpf Trunk PCV	0.493898
		1.5dpf Trunk PCV	2dpf Trunk PCV	0.434253
		1.5dpf Trunk PCV	3dpf Trunk PCV	0.500767
		2dpf Trunk PCV	3dpf Trunk PCV	0.500059
			Average	0.471902
	Tail PCV	1dpf Tail PCV	1.5dpf Tail PCV	0.599633
		1dpf Tail PCV	2dpf Tail PCV	0.538613
		1dpf Tail PCV	3dpf Tail PCV	0.620776
		1.5dpf Tail PCV	2dpf Tail PCV	0.327344
		1.5dpf Tail PCV	3dpf Tail PCV	0.593031
		2dpf Tail PCV	3dpf Tail PCV	0.533485
			Average	0.53548
Tricaine Treatment	2 dpf	2dpf Trunk DA Control	2dpf Trunk DA Tricaine	0.648756
		2dpf Tail DA Control	2dpf Tail DA Tricaine	0.64821
		2dpf Trunk PCV Control	2dpf Trunk PCV Tricaine	0.463208
		2dpf Tail PCV Control	2dpf Tail PCV Tricaine	0.691701
Endoglin global mutant	Trunk	WT 3dpf Trunk DA	WT 3dpf Trunk PCV	0.834671
		WT 3dpf Trunk DA	mut 3dpf Trunk DA	0.433718
		WT 3dpf Trunk DA	mut 3dpf Trunk PCV	0.813638
		WT 3dpf Trunk PCV	mut 3dpf Trunk DA	0.634289
		WT 3dpf Trunk PCV	mut 3dpf Trunk PCV	0.390475
		mut 3dpf Trunk DA	mut 3dpf Trunk PCV	0.88025
	Tail	WT 3dpf Tail DA	WT 3dpf Tail PCV	0.720902
		WT 3dpf Tail DA	mut 3dpf Tail DA	0.417888
		WT 3dpf Tail DA	mut 3dpf Tail PCV	0.722437
		WT 3dpf Tail PCV	mut 3dpf Tail DA	0.576722
		WT 3dpf Tail PCV	mut 3dpf Tail PCV	0.567968
		mut 3dpf Tail DA	mut 3dpf Tail PCV	0.641442
Endoglin Transplantation	Trunk	3dpf Trunk DA	3dpf Trunk PCV	0.815686
		3dpf Trunk DA	Mut 3dpf Trunk DA Transplant	0.41119
		3dpf Trunk DA	Mut 3dpf Trunk PCV Transplant	0.651823
		3dpf Trunk PCV	Mut 3dpf Trunk DA Transplant	0.56846
		3dpf Trunk PCV	Mut 3dpf Trunk PCV Transplant	0.550846
		Mut 3dpf Trunk DA Transplant	Mut 3dpf Trunk PCV Transplant	0.65029
	Tail	3dpf Tail DA	3dpf Tail PCV	0.660289
		3dpf Tail DA	Mut 3dpf Tail DA Transplant	0.541816
		3dpf Tail DA	Mut 3dpf Tail PCV Transplant	0.654743
		3dpf Tail PCV	Mut 3dpf Tail DA Transplant	0.635579
		3dpf Tail PCV	Mut 3dpf Tail PCV Transplant	0.650786
		Mut 3dpf Tail DA Transplant	Mut 3dpf Tail PCV Transplant	0.683793
Alk1 Transplantation	Trunk	Alk1 WT 3dpf Trunk DA Transplant	Alk1 WT 3dpf Trunk PCV Transplant	0.704007
		Alk1 WT 3dpf Trunk DA Transplant	Alk1 Mut 3dpf Trunk DA Transplant	0.52399
		Alk1 WT 3dpf Trunk DA Transplant	Alk1 Mut 3dpf Trunk PCV Transplant	0.618405
		Alk1 WT 3dpf Trunk PCV Transplant	Alk1 Mut 3dpf Trunk DA Transplant	0.605706
		Alk1 WT 3dpf Trunk PCV Transplant	Alk1 Mut 3dpf Trunk PCV Transplant	0.625472
		Alk1 Mut 3dpf Trunk DA Transplant	Alk1 Mut 3dpf Trunk PCV Transplant	0.609802
	Tail	Alk1 WT 3dpf Tail DA Transplant	Alk1 WT 3dpf Tail PCV Transplant	0.62233
		Alk1 WT 3dpf Tail DA Transplant	Alk1 Mut 3dpf Tail DA Transplant	0.401403
		Alk1 WT 3dpf Tail DA Transplant	Alk1 Mut 3dpf Tail PCV Transplant	0.583562
		Alk1 WT 3dpf Tail PCV Transplant	Alk1 Mut 3dpf Tail DA Transplant	0.586027
		Alk1 WT 3dpf Tail PCV Transplant	Alk1 Mut 3dpf Tail PCV Transplant	0.609672
		Alk1 Mut 3dpf Tail DA Transplant	Alk1 Mut 3dpf Tail PCV Transplant	0.666588
